# Supplementary material for: Palladium-Catalyzed Carbonylative Cyclization of 1-Alkynyl-2-iodo-d-glucal
Source: Org Lett. 2024 Sep 30;26(40):8621–5. doi: 10.1021/acs.orglett.4c03337 (PMC11474949; doi:10.1021/acs.orglett.4c03337)
Supplement: Supplementary file 1 — ol4c03337_si_001.zip [file ol4c03337_si_001.zip]

Archive with 1,983 entries (1,703 files):
- FIDs/
- FIDs/2c/
- FIDs/2c/13C/
- FIDs/2c/13C/fid
- FIDs/2c/13C/GEF36.mnova
- FIDs/2c/13C/log
- FIDs/2c/13C/procpar
- FIDs/2c/13C/text
- FIDs/2c/1H/
- FIDs/2c/1H/fid
- FIDs/2c/1H/GEF36.mnova
- FIDs/2c/1H/log
- FIDs/2c/1H/procpar
- FIDs/2c/1H/text
- FIDs/2d/
- FIDs/2d/13C/
- FIDs/2d/13C/acqu
- FIDs/2d/13C/acqus
- FIDs/2d/13C/audita.txt
- FIDs/2d/13C/cpdprg2
- FIDs/2d/13C/fid
- FIDs/2d/13C/format.temp
- FIDs/2d/13C/MMH169.mnova
- FIDs/2d/13C/pdata/
- FIDs/2d/13C/pdata/1/
- FIDs/2d/13C/pdata/1/1i
- FIDs/2d/13C/pdata/1/1r
- FIDs/2d/13C/pdata/1/auditp.txt
- FIDs/2d/13C/pdata/1/outd
- FIDs/2d/13C/pdata/1/parm.txt
- FIDs/2d/13C/pdata/1/peak.txt
- FIDs/2d/13C/pdata/1/peakrng
- FIDs/2d/13C/pdata/1/peaks
- FIDs/2d/13C/pdata/1/proc
- FIDs/2d/13C/pdata/1/procs
- FIDs/2d/13C/pdata/1/title
- FIDs/2d/13C/pulseprogram
- FIDs/2d/13C/scon
- FIDs/2d/13C/uxnmr.par
- FIDs/2d/1H/
- FIDs/2d/1H/acqu
- FIDs/2d/1H/acqus
- FIDs/2d/1H/audita.txt
- FIDs/2d/1H/fid
- FIDs/2d/1H/format.temp
- FIDs/2d/1H/MMH169.mnova
- FIDs/2d/1H/pdata/
- FIDs/2d/1H/pdata/1/
- FIDs/2d/1H/pdata/1/1i
- FIDs/2d/1H/pdata/1/1r
- FIDs/2d/1H/pdata/1/auditp.txt
- FIDs/2d/1H/pdata/1/integrals.txt
- FIDs/2d/1H/pdata/1/intrng
- FIDs/2d/1H/pdata/1/outd
- FIDs/2d/1H/pdata/1/parm.txt
- FIDs/2d/1H/pdata/1/peak.txt
- FIDs/2d/1H/pdata/1/peakrng
- FIDs/2d/1H/pdata/1/peaks
- FIDs/2d/1H/pdata/1/proc
- FIDs/2d/1H/pdata/1/procs
- FIDs/2d/1H/pdata/1/title
- FIDs/2d/1H/pulseprogram
- FIDs/2d/1H/scon
- FIDs/2d/1H/uxnmr.par
- FIDs/2e/
- FIDs/2e/13C/
- FIDs/2e/13C/acqu
- FIDs/2e/13C/acqus
- FIDs/2e/13C/audita.txt
- FIDs/2e/13C/cpdprg2
- FIDs/2e/13C/fid
- FIDs/2e/13C/format.temp
- FIDs/2e/13C/MMH168.mnova
- FIDs/2e/13C/pdata/
- FIDs/2e/13C/pdata/1/
- FIDs/2e/13C/pdata/1/1i
- FIDs/2e/13C/pdata/1/1r
- FIDs/2e/13C/pdata/1/auditp.txt
- FIDs/2e/13C/pdata/1/outd
- FIDs/2e/13C/pdata/1/parm.txt
- FIDs/2e/13C/pdata/1/peak.txt
- FIDs/2e/13C/pdata/1/peakrng
- FIDs/2e/13C/pdata/1/peaks
- FIDs/2e/13C/pdata/1/proc
- FIDs/2e/13C/pdata/1/procs
- FIDs/2e/13C/pdata/1/title
- FIDs/2e/13C/pulseprogram
- FIDs/2e/13C/scon
- FIDs/2e/13C/uxnmr.par
- FIDs/2e/1H/
- FIDs/2e/1H/acqu
- FIDs/2e/1H/acqus
- FIDs/2e/1H/audita.txt
- FIDs/2e/1H/cpdprg2
- FIDs/2e/1H/fid
- FIDs/2e/1H/format.temp
- FIDs/2e/1H/MMH168.mnova
- FIDs/2e/1H/pdata/
- FIDs/2e/1H/pdata/1/
- FIDs/2e/1H/pdata/1/1i
- FIDs/2e/1H/pdata/1/1r
- FIDs/2e/1H/pdata/1/auditp.txt
- FIDs/2e/1H/pdata/1/integrals.txt
- FIDs/2e/1H/pdata/1/intrng
- FIDs/2e/1H/pdata/1/outd
- FIDs/2e/1H/pdata/1/parm.txt
- FIDs/2e/1H/pdata/1/peak.txt
- FIDs/2e/1H/pdata/1/peakrng
- FIDs/2e/1H/pdata/1/peaks
- FIDs/2e/1H/pdata/1/proc
- FIDs/2e/1H/pdata/1/procs
- FIDs/2e/1H/pdata/1/title
- FIDs/2e/1H/pulseprogram
- FIDs/2e/1H/scon
- FIDs/2e/1H/uxnmr.par
- FIDs/2f/
- FIDs/2f/13C/
- FIDs/2f/13C/acqu
- FIDs/2f/13C/acqus
- FIDs/2f/13C/audita.txt
- FIDs/2f/13C/cpdprg2
- FIDs/2f/13C/fid
- FIDs/2f/13C/format.temp
- FIDs/2f/13C/MMH197.mnova
- FIDs/2f/13C/pdata/
- FIDs/2f/13C/pdata/1/
- FIDs/2f/13C/pdata/1/1i
- FIDs/2f/13C/pdata/1/1r
- FIDs/2f/13C/pdata/1/auditp.txt
- FIDs/2f/13C/pdata/1/outd
- FIDs/2f/13C/pdata/1/parm.txt
- FIDs/2f/13C/pdata/1/peak.txt
- FIDs/2f/13C/pdata/1/peakrng
- FIDs/2f/13C/pdata/1/peaks
- FIDs/2f/13C/pdata/1/proc
- FIDs/2f/13C/pdata/1/procs
- FIDs/2f/13C/pdata/1/title
- FIDs/2f/13C/pulseprogram
- FIDs/2f/13C/scon
- FIDs/2f/13C/uxnmr.par
- FIDs/2f/1H/
- FIDs/2f/1H/acqu
- FIDs/2f/1H/acqus
- FIDs/2f/1H/audita.txt
- FIDs/2f/1H/cpdprg2
- FIDs/2f/1H/fid
- FIDs/2f/1H/format.temp
- FIDs/2f/1H/MMH197.mnova
- FIDs/2f/1H/pdata/
- FIDs/2f/1H/pdata/1/
- FIDs/2f/1H/pdata/1/1i
- FIDs/2f/1H/pdata/1/1r
- FIDs/2f/1H/pdata/1/auditp.txt
- FIDs/2f/1H/pdata/1/integrals.txt
- FIDs/2f/1H/pdata/1/intrng
- FIDs/2f/1H/pdata/1/outd
- FIDs/2f/1H/pdata/1/parm.txt
- FIDs/2f/1H/pdata/1/peak.txt
- FIDs/2f/1H/pdata/1/peakrng
- FIDs/2f/1H/pdata/1/peaks
- FIDs/2f/1H/pdata/1/proc
- FIDs/2f/1H/pdata/1/procs
- FIDs/2f/1H/pdata/1/title
- FIDs/2f/1H/pulseprogram
- FIDs/2f/1H/scon
- FIDs/2f/1H/uxnmr.par
- FIDs/2g/
- FIDs/2g/13C/
- FIDs/2g/13C/acqu
- FIDs/2g/13C/acqus
- FIDs/2g/13C/audita.txt
- FIDs/2g/13C/cpdprg2
- FIDs/2g/13C/fid
- FIDs/2g/13C/format.temp
- FIDs/2g/13C/GEF45C.mnova
- FIDs/2g/13C/pdata/
- FIDs/2g/13C/pdata/1/
- FIDs/2g/13C/pdata/1/1i
- FIDs/2g/13C/pdata/1/1r
- FIDs/2g/13C/pdata/1/assocs
- FIDs/2g/13C/pdata/1/auditp.txt
- FIDs/2g/13C/pdata/1/outd
- FIDs/2g/13C/pdata/1/parm.txt
- FIDs/2g/13C/pdata/1/peak.txt
- FIDs/2g/13C/pdata/1/peakrng
- FIDs/2g/13C/pdata/1/peaks
- FIDs/2g/13C/pdata/1/proc
- FIDs/2g/13C/pdata/1/procs
- FIDs/2g/13C/pdata/1/title
- FIDs/2g/13C/pulseprogram
- FIDs/2g/13C/scon
- FIDs/2g/13C/uxnmr.par
- FIDs/2g/1H/
- FIDs/2g/1H/acqu
- FIDs/2g/1H/acqus
- FIDs/2g/1H/audita.txt
- FIDs/2g/1H/fid
- FIDs/2g/1H/format.temp
- FIDs/2g/1H/GEF45.mnova
- FIDs/2g/1H/pdata/
- FIDs/2g/1H/pdata/1/
- FIDs/2g/1H/pdata/1/1i
- FIDs/2g/1H/pdata/1/1r
- FIDs/2g/1H/pdata/1/auditp.txt
- FIDs/2g/1H/pdata/1/integrals.txt
- FIDs/2g/1H/pdata/1/intrng
- FIDs/2g/1H/pdata/1/outd
- FIDs/2g/1H/pdata/1/parm.txt
- FIDs/2g/1H/pdata/1/peak.txt
- FIDs/2g/1H/pdata/1/peakrng
- FIDs/2g/1H/pdata/1/peaks
- FIDs/2g/1H/pdata/1/proc
- FIDs/2g/1H/pdata/1/procs
- FIDs/2g/1H/pdata/1/title
- FIDs/2g/1H/pulseprogram
- FIDs/2g/1H/scon
- FIDs/2g/1H/uxnmr.par
- FIDs/2h/
- FIDs/2h/13C/
- FIDs/2h/13C/acqu
- FIDs/2h/13C/acqus
- FIDs/2h/13C/audita.txt
- FIDs/2h/13C/cpdprg2
- FIDs/2h/13C/fid
- FIDs/2h/13C/format.temp
- FIDs/2h/13C/GEF46.mnova
- FIDs/2h/13C/pdata/
- FIDs/2h/13C/pdata/1/
- FIDs/2h/13C/pdata/1/1i
- FIDs/2h/13C/pdata/1/1r
- FIDs/2h/13C/pdata/1/assocs
- FIDs/2h/13C/pdata/1/auditp.txt
- FIDs/2h/13C/pdata/1/outd
- FIDs/2h/13C/pdata/1/parm.txt
- FIDs/2h/13C/pdata/1/peak.txt
- FIDs/2h/13C/pdata/1/peakrng
- FIDs/2h/13C/pdata/1/peaks
- FIDs/2h/13C/pdata/1/proc
- FIDs/2h/13C/pdata/1/procs
- FIDs/2h/13C/pdata/1/title
- FIDs/2h/13C/pulseprogram
- FIDs/2h/13C/scon
- FIDs/2h/13C/uxnmr.par
- FIDs/2h/1H/
- FIDs/2h/1H/acqu
- FIDs/2h/1H/acqus
- FIDs/2h/1H/audita.txt
- FIDs/2h/1H/fid
- FIDs/2h/1H/format.temp
- FIDs/2h/1H/GEF46.mnova
- FIDs/2h/1H/pdata/
- FIDs/2h/1H/pdata/1/
- FIDs/2h/1H/pdata/1/1i
- FIDs/2h/1H/pdata/1/1r
- FIDs/2h/1H/pdata/1/auditp.txt
- FIDs/2h/1H/pdata/1/integrals.txt
- FIDs/2h/1H/pdata/1/intrng
- FIDs/2h/1H/pdata/1/outd
- FIDs/2h/1H/pdata/1/parm.txt
- FIDs/2h/1H/pdata/1/peak.txt
- FIDs/2h/1H/pdata/1/peakrng
- FIDs/2h/1H/pdata/1/peaks
- FIDs/2h/1H/pdata/1/proc
- FIDs/2h/1H/pdata/1/procs
- FIDs/2h/1H/pdata/1/title
- FIDs/2h/1H/pulseprogram
- FIDs/2h/1H/scon
- FIDs/2h/1H/uxnmr.par
- FIDs/3a/
- FIDs/3a/13C/
- FIDs/3a/13C/fid
- FIDs/3a/13C/log
- FIDs/3a/13C/MMH120.mnova
- FIDs/3a/13C/procpar
- FIDs/3a/13C/text
- FIDs/3a/1H/
- FIDs/3a/1H/acqu
- FIDs/3a/1H/acqus
- FIDs/3a/1H/audita.txt
- FIDs/3a/1H/cpdprg2
- FIDs/3a/1H/fid
- FIDs/3a/1H/format.temp
- FIDs/3a/1H/MMH120B.mnova
- FIDs/3a/1H/pdata/
- FIDs/3a/1H/pdata/1/
- FIDs/3a/1H/pdata/1/1i
- FIDs/3a/1H/pdata/1/1r
- FIDs/3a/1H/pdata/1/auditp.txt
- FIDs/3a/1H/pdata/1/outd
- FIDs/3a/1H/pdata/1/parm.txt
- FIDs/3a/1H/pdata/1/peak.txt
- FIDs/3a/1H/pdata/1/peakrng
- FIDs/3a/1H/pdata/1/peaks
- FIDs/3a/1H/pdata/1/proc
- FIDs/3a/1H/pdata/1/procs
- FIDs/3a/1H/pdata/1/title
- FIDs/3a/1H/prosol_History
- FIDs/3a/1H/pulseprogram
- FIDs/3a/1H/scon
- FIDs/3a/1H/uxnmr.par
[truncated: 1,683 more entries]
