# Supplementary material for: Palladium-Catalyzed Carbonylative Cyclization of 1-Alkynyl-2-iodo-d-glucal
Source: Org Lett. 2024 Sep 30;26(40):8621–5. doi: 10.1021/acs.orglett.4c03337 (PMC11474949; doi:10.1021/acs.orglett.4c03337)
Supplement: Supplementary file 1 — ol4c03337_si_001.zip [file ol4c03337_si_001.zip › FIDs/2c/13C/log]

Tue Jan 23 14:52:02 2007: Experiment started
Tue Jan 23 14:52:26 2007: BS 1 completed
Tue Jan 23 14:52:48 2007: BS 2 completed
Tue Jan 23 14:53:10 2007: BS 3 completed
Tue Jan 23 14:53:32 2007: BS 4 completed
Tue Jan 23 14:53:53 2007: BS 5 completed
Tue Jan 23 14:54:15 2007: BS 6 completed
Tue Jan 23 14:54:37 2007: BS 7 completed
Tue Jan 23 14:54:59 2007: BS 8 completed
Tue Jan 23 14:55:21 2007: BS 9 completed
Tue Jan 23 14:55:43 2007: BS 10 completed
Tue Jan 23 14:56:05 2007: BS 11 completed
Tue Jan 23 14:56:27 2007: BS 12 completed
Tue Jan 23 14:56:49 2007: BS 13 completed
Tue Jan 23 14:57:11 2007: BS 14 completed
Tue Jan 23 14:57:33 2007: BS 15 completed
Tue Jan 23 14:57:54 2007: BS 16 completed
Tue Jan 23 14:58:16 2007: BS 17 completed
Tue Jan 23 14:58:38 2007: BS 18 completed
Tue Jan 23 14:59:00 2007: BS 19 completed
Tue Jan 23 14:59:22 2007: BS 20 completed
Tue Jan 23 14:59:44 2007: BS 21 completed
Tue Jan 23 15:00:06 2007: BS 22 completed
Tue Jan 23 15:00:28 2007: BS 23 completed
Tue Jan 23 15:00:50 2007: BS 24 completed
Tue Jan 23 15:01:12 2007: BS 25 completed
Tue Jan 23 15:01:34 2007: BS 26 completed
Tue Jan 23 15:01:55 2007: BS 27 completed
Tue Jan 23 15:02:17 2007: BS 28 completed
Tue Jan 23 15:02:39 2007: BS 29 completed
Tue Jan 23 15:03:01 2007: BS 30 completed
Tue Jan 23 15:03:23 2007: BS 31 completed
Tue Jan 23 15:03:45 2007: BS 32 completed
Tue Jan 23 15:04:07 2007: BS 33 completed
Tue Jan 23 15:04:29 2007: BS 34 completed
Tue Jan 23 15:04:51 2007: BS 35 completed
Tue Jan 23 15:05:13 2007: BS 36 completed
Tue Jan 23 15:05:35 2007: BS 37 completed
Tue Jan 23 15:05:56 2007: BS 38 completed
Tue Jan 23 15:06:18 2007: BS 39 completed
Tue Jan 23 15:06:40 2007: BS 40 completed
Tue Jan 23 15:07:02 2007: BS 41 completed
Tue Jan 23 15:07:24 2007: BS 42 completed
Tue Jan 23 15:07:46 2007: BS 43 completed
Tue Jan 23 15:08:08 2007: BS 44 completed
Tue Jan 23 15:08:30 2007: BS 45 completed
Tue Jan 23 15:08:52 2007: BS 46 completed
Tue Jan 23 15:09:14 2007: BS 47 completed
Tue Jan 23 15:09:36 2007: BS 48 completed
Tue Jan 23 15:09:58 2007: BS 49 completed
Tue Jan 23 15:10:19 2007: BS 50 completed
Tue Jan 23 15:10:41 2007: BS 51 completed
Tue Jan 23 15:11:03 2007: BS 52 completed
Tue Jan 23 15:11:25 2007: BS 53 completed
Tue Jan 23 15:11:47 2007: BS 54 completed
Tue Jan 23 15:12:09 2007: BS 55 completed
Tue Jan 23 15:12:31 2007: BS 56 completed
Tue Jan 23 15:12:53 2007: BS 57 completed
Tue Jan 23 15:13:15 2007: BS 58 completed
Tue Jan 23 15:13:37 2007: BS 59 completed
Tue Jan 23 15:13:59 2007: BS 60 completed
Tue Jan 23 15:14:20 2007: BS 61 completed
Tue Jan 23 15:14:42 2007: BS 62 completed
Tue Jan 23 15:15:04 2007: BS 63 completed
Tue Jan 23 15:15:26 2007: BS 64 completed
Tue Jan 23 15:15:48 2007: BS 65 completed
Tue Jan 23 15:16:10 2007: Acquisition complete
