# Supplementary material for: Palladium-Catalyzed Carbonylative Cyclization of 1-Alkynyl-2-iodo-d-glucal
Source: Org Lett. 2024 Sep 30;26(40):8621–5. doi: 10.1021/acs.orglett.4c03337 (PMC11474949; doi:10.1021/acs.orglett.4c03337)
Supplement: Supplementary file 1 — ol4c03337_si_001.zip [file ol4c03337_si_001.zip › FIDs/2c/1H/log]

Mon Jan 22 18:28:01 2007: Experiment started
Mon Jan 22 18:28:11 2007: BS 1 completed
Mon Jan 22 18:28:18 2007: BS 2 completed
Mon Jan 22 18:28:26 2007: BS 3 completed
Mon Jan 22 18:28:32 2007: Acquisition aborted
