# Supplementary material for: Palladium-Catalyzed Carbonylative Cyclization of 1-Alkynyl-2-iodo-d-glucal
Source: Org Lett. 2024 Sep 30;26(40):8621–5. doi: 10.1021/acs.orglett.4c03337 (PMC11474949; doi:10.1021/acs.orglett.4c03337)
Supplement: Supplementary file 1 — ol4c03337_si_001.zip [file ol4c03337_si_001.zip › FIDs/2d/13C/audita.txt]

##TITLE= Audit trail, TOPSPIN		Version 1.3
##JCAMPDX= 5.01
##ORIGIN= Bruker BioSpin GmbH
##OWNER= Administrator
$$ G:/Bruker/topspin/data/helio/nmr/MMH-169-c/1/audita.txt
##AUDIT TRAIL=  $$ (NUMBER, WHEN, WHO, WHERE, VERSION, WHAT)
(   1,<2024-02-23 11:08:56.765 -0300>,<Administrator>,<RMN300>,<TOPSPIN 1.3>,
      <continue with go, POWCHK disabled, PULCHK disabled
       configuration hash MD5:
       23 1F 19 8B 1A 16 4A 03 0D 95 07 BE 58 B4 E2 5C
       data hash MD5: 16K
       AC B6 C5 CB 74 1F 52 56 7B F4 2A 7C E3 71 52 5F>)
##END=

$$ hash MD5
$$ 66 B7 E3 54 8E 2E 43 56 0D 3F F4 2F 7B 36 9B BF
