# Supplementary material for: Palladium-Catalyzed Carbonylative Cyclization of 1-Alkynyl-2-iodo-d-glucal
Source: Org Lett. 2024 Sep 30;26(40):8621–5. doi: 10.1021/acs.orglett.4c03337 (PMC11474949; doi:10.1021/acs.orglett.4c03337)
Supplement: Supplementary file 1 — ol4c03337_si_001.zip [file ol4c03337_si_001.zip › FIDs/2d/13C/pdata/1/auditp.txt]

##TITLE= Audit trail, TOPSPIN		Version 1.3
##JCAMPDX= 5.01
##ORIGIN= Bruker BioSpin GmbH
##OWNER= Administrator
$$ G:/Bruker/topspin/data/helio/nmr/MMH-169-c/1/pdata/1/auditp.txt
##AUDIT TRAIL=  $$ (NUMBER, WHEN, WHO, WHERE, VERSION, WHAT)
(   1,<2024-02-23 11:08:56.765 -0300>,<Administrator>,<RMN300>,<TOPSPIN 1.3>,
      <continue with go, POWCHK disabled, PULCHK disabled
       configuration hash MD5:
       23 1F 19 8B 1A 16 4A 03 0D 95 07 BE 58 B4 E2 5C
       data hash MD5: 16K
       AC B6 C5 CB 74 1F 52 56 7B F4 2A 7C E3 71 52 5F>)
(   2,<2024-02-23 13:18:59.531 -0300>,<Administrator>,<RMN300>,<TOPSPIN 1.3>,
      <Start of raw data processing
       efp LB = 1 FT_mod = 6 PKNL = 1 PHC0 = 51.68082 PHC1 = 5.289567 SI = 32K 
       data hash MD5: 32K
       2C 13 5D 32 E9 CD 84 3B CD FD B7 7C E5 E2 CF BD>)
(   3,<2024-02-23 13:19:02.078 -0300>,<Administrator>,<RMN300>,<TOPSPIN 1.3>,
      <apk 
       data hash MD5: 32K
       4A 5B 0A E6 E1 B3 75 B1 E8 29 BB F3 B1 26 13 49>)
##END=

$$ hash MD5
$$ 3C 51 84 61 91 5D B9 74 76 A7 CB 94 AB D4 C6 A8
