# Supplementary material for: Palladium-Catalyzed Carbonylative Cyclization of 1-Alkynyl-2-iodo-d-glucal
Source: Org Lett. 2024 Sep 30;26(40):8621–5. doi: 10.1021/acs.orglett.4c03337 (PMC11474949; doi:10.1021/acs.orglett.4c03337)
Supplement: Supplementary file 1 — ol4c03337_si_001.zip [file ol4c03337_si_001.zip › FIDs/2d/13C/pdata/1/peak.txt]

DU=G:/Bruker/topspin, USER=helio, NAME=MMH-169-c, EXPNO=1, PROCNO=1
F1=151.553ppm, F2=101.503ppm, MI=0.33cm, MAXI=7.72cm, PC=1.400
     #     ADDRESS            FREQUENCY         INTENSITY
                           [Hz]        [PPM]
     1     10707.4    10661.775     141.2759         0.87

     2     10836.3    10591.037     140.3386         0.86

     3     11392.4    10285.787     136.2938         1.14

     4     11852.1    10033.479     132.9506         0.63

     5     11950.9     9979.267     132.2322         5.43

     6     12408.3     9728.188     128.9052         0.90

     7     12417.7     9723.020     128.8368         5.44

     8     12581.1     9633.376     127.6489         2.60

     9     12633.5     9604.577     127.2673         0.36

    10     12653.5     9593.609     127.1220         1.01

    11     12667.0     9586.184     127.0236         5.55

    12     12683.3     9577.271     126.9055         5.49

    13     13446.6     9158.283     121.3536         0.89

    14     15395.3     8088.685     107.1807         2.56

    15     18160.4     6571.022      87.0706         0.75

    16     18334.9     6475.245      85.8015         0.79

    17     18912.5     6158.177      81.6001         2.66

    18     19486.8     5842.970      77.4234         5.01

    19     19545.0     5811.004      76.9998         5.06

    20     19603.2     5779.081      76.5768         5.06

    21     20566.1     5250.581      69.5738         2.43

    22     21053.2     4983.187      66.0307         2.71

    23     21639.7     4661.286      61.7653         2.59

    24     27633.1     1371.642      18.1752        11.19

    25     27639.9     1367.926      18.1260        20.00

    26     27650.6     1362.023      18.0478        17.83

    27     27698.1     1335.943      17.7022         1.12

    28     28407.7      946.508      12.5419         8.43

    29     28429.1      934.766      12.3863         8.71

    30     28467.8      913.491      12.1044         8.49
