# Supplementary material for: Palladium-Catalyzed Carbonylative Cyclization of 1-Alkynyl-2-iodo-d-glucal
Source: Org Lett. 2024 Sep 30;26(40):8621–5. doi: 10.1021/acs.orglett.4c03337 (PMC11474949; doi:10.1021/acs.orglett.4c03337)
Supplement: Supplementary file 1 — ol4c03337_si_001.zip [file ol4c03337_si_001.zip › FIDs/2d/13C/pdata/1/peakrng]

P    #regions in PPM
# 2024-02-23 13:21:58 -0300  Administrator@rmn300
# low field   high field   mi   maxi
  151.55303359195216  101.50311200448647  0.333  7.716  # for region 1
  90.74471764456395  60.80831594738821  0.286  6.906  # for region 2
  23.387813825918542  8.65349111558986  0.964  22.483  # for region 3
