# Supplementary material for: Palladium-Catalyzed Carbonylative Cyclization of 1-Alkynyl-2-iodo-d-glucal
Source: Org Lett. 2024 Sep 30;26(40):8621–5. doi: 10.1021/acs.orglett.4c03337 (PMC11474949; doi:10.1021/acs.orglett.4c03337)
Supplement: Supplementary file 1 — ol4c03337_si_001.zip [file ol4c03337_si_001.zip › FIDs/2d/1H/audita.txt]

##TITLE= Audit trail, TOPSPIN		Version 1.3
##JCAMPDX= 5.01
##ORIGIN= Bruker BioSpin GmbH
##OWNER= Administrator
$$ G:/Bruker/topspin/data/helio/nmr/MMH-169-h/1/audita.txt
##AUDIT TRAIL=  $$ (NUMBER, WHEN, WHO, WHERE, VERSION, WHAT)
(   1,<2024-02-22 12:28:05.375 -0300>,<Administrator>,<RMN300>,<TOPSPIN 1.3>,
      <created by zg, POWCHK disabled, PULCHK disabled
       configuration hash MD5:
       CD DE 81 74 56 0B 29 C8 79 2E 9B 8D 51 8E 60 88
       data hash MD5: 64K
       FB 51 CD EF 11 4F 35 E4 B5 F7 92 CA 9B 6B 67 72>)
##END=

$$ hash MD5
$$ C0 85 A2 92 F5 99 87 1A 3E E0 13 9F 8E 24 31 23
