# Supplementary material for: Palladium-Catalyzed Carbonylative Cyclization of 1-Alkynyl-2-iodo-d-glucal
Source: Org Lett. 2024 Sep 30;26(40):8621–5. doi: 10.1021/acs.orglett.4c03337 (PMC11474949; doi:10.1021/acs.orglett.4c03337)
Supplement: Supplementary file 1 — ol4c03337_si_001.zip [file ol4c03337_si_001.zip › FIDs/2d/1H/pdata/1/integrals.txt]

   Current data set:
   NAME =	MMH-169-h	EXPNO =	1	PROCNO = 1
   USER =	helio	DU    =	G:/Bruker/topspin

   Number   Integrated Region     Integral
     1      7.547      7.464         6.73135
     2      7.399      7.316         2.29327
     3      7.309      7.283         0.48890
     4      7.283      7.233         0.55856
     5      7.193      7.164         0.30012
     6      5.470      5.046         1.00000
     7      4.501      4.178         1.12271
     8      4.178      3.936         3.27680
     9      3.936      3.734         1.08729
    10      1.251      0.828        71.27654
