# Supplementary material for: Palladium-Catalyzed Carbonylative Cyclization of 1-Alkynyl-2-iodo-d-glucal
Source: Org Lett. 2024 Sep 30;26(40):8621–5. doi: 10.1021/acs.orglett.4c03337 (PMC11474949; doi:10.1021/acs.orglett.4c03337)
Supplement: Supplementary file 1 — ol4c03337_si_001.zip [file ol4c03337_si_001.zip › FIDs/2d/1H/pdata/1/intrng]

A 1.0 #regions in PPM
# low field   high field  bias        slope
  7.54662186982854  7.464218945983639  -0.0  -0.0  # for region 1
  7.398701867188922  7.3156235095420135  -0.0  -0.0  # for region 2
  7.30886917152194  7.282527253243652  -0.0  -0.0  # for region 3
  7.282527253243652  7.232545151895105  -0.0  -0.0  # for region 4
  7.193369991378677  7.1636509040903515  -0.0  -0.0  # for region 5
  5.469789800890939  5.045931550637397  -0.0  -0.0  # for region 6
  4.500970943168558  4.178031323927764  -0.0  -0.0  # for region 7
  4.178031323927764  3.9358266094971697  -0.0  -0.0  # for region 8
  3.9358266094971697  3.733989347471674  -0.0  -0.0  # for region 9
  1.2513910245580744  0.8275327743045331  -0.0  -0.0  # for region 10
