# Supplementary material for: Palladium-Catalyzed Carbonylative Cyclization of 1-Alkynyl-2-iodo-d-glucal
Source: Org Lett. 2024 Sep 30;26(40):8621–5. doi: 10.1021/acs.orglett.4c03337 (PMC11474949; doi:10.1021/acs.orglett.4c03337)
Supplement: Supplementary file 1 — ol4c03337_si_001.zip [file ol4c03337_si_001.zip › FIDs/2d/1H/pdata/1/peak.txt]

DU=G:/Bruker/topspin, USER=helio, NAME=MMH-169-h, EXPNO=1, PROCNO=1
F1=7.680ppm, F2=6.517ppm, MI=0.05cm, MAXI=2.13cm, PC=1.000
     #     ADDRESS            FREQUENCY         INTENSITY
                           [Hz]        [PPM]
     1     14065.2     2257.683       7.5223         0.41

     2     14078.6     2255.138       7.5139         0.26

     3     14104.1     2250.334       7.4979         0.46

     4     14121.8     2247.026       7.4868         0.34

     5     14138.9     2243.787       7.4761         2.05

     6     14284.2     2216.443       7.3849         0.19

     7     14294.7     2214.442       7.3783         0.13

     8     14321.4     2209.407       7.3615         0.36

     9     14362.7     2201.648       7.3356         0.22

    10     14429.0     2189.160       7.2940         0.15

    11     14455.3     2184.185       7.2775         0.07

    12     14466.6     2182.056       7.2704         0.17

    13     14505.8     2174.677       7.2458         0.05

    14     14618.3     2153.504       7.1752         0.23

    15     17609.5     1590.010       5.2977         0.14

    16     17617.0     1588.577       5.2930         0.16

    17     17637.6     1584.726       5.2801         0.14

    18     17644.9     1583.344       5.2755         0.14

    19     19161.3     1297.667       4.3237         0.07

    20     19187.4     1292.753       4.3073         0.10

    21     19198.3     1290.698       4.3005         0.10

    22     19224.4     1285.796       4.2841         0.07

    23     19585.9     1217.681       4.0572         0.21

    24     19595.0     1215.971       4.0515         0.23

    25     19618.6     1211.532       4.0367         0.20

    26     19628.1     1209.748       4.0307         0.17

    27     19657.3     1204.246       4.0124         0.21

    28     19677.8     1200.379       3.9995         0.15

    29     19717.0     1193.001       3.9749         0.13

    30     19873.0     1163.597       3.8770         0.13

    31     19898.0     1158.902       3.8613         0.12

    32     19932.4     1152.407       3.8397         0.09

    33     19957.3     1147.714       3.8241         0.08

    34     24436.6      303.923       1.0126        15.00
