# Supplementary material for: Palladium-Catalyzed Carbonylative Cyclization of 1-Alkynyl-2-iodo-d-glucal
Source: Org Lett. 2024 Sep 30;26(40):8621–5. doi: 10.1021/acs.orglett.4c03337 (PMC11474949; doi:10.1021/acs.orglett.4c03337)
Supplement: Supplementary file 1 — ol4c03337_si_001.zip [file ol4c03337_si_001.zip › FIDs/2d/1H/pdata/1/peakrng]

P    #regions in PPM
# 2024-02-22 13:21:21 -0300  Administrator@rmn300
# low field   high field   mi   maxi
  7.680313871480473  6.51662995155919  0.045  2.129  # for region 1
  5.5112070447472  5.18537554716924  0.078  0.229  # for region 2
  4.636116736966395  3.77964537190433  0.022  0.330  # for region 3
  1.107827091765062  0.828542950983954  6.731  15.994  # for region 4
