# Supplementary material for: Palladium-Catalyzed Carbonylative Cyclization of 1-Alkynyl-2-iodo-d-glucal
Source: Org Lett. 2024 Sep 30;26(40):8621–5. doi: 10.1021/acs.orglett.4c03337 (PMC11474949; doi:10.1021/acs.orglett.4c03337)
Supplement: Supplementary file 1 — ol4c03337_si_001.zip [file ol4c03337_si_001.zip › FIDs/2e/13C/audita.txt]

##TITLE= Audit trail, TOPSPIN		Version 1.3
##JCAMPDX= 5.01
##ORIGIN= Bruker BioSpin GmbH
##OWNER= Administrator
$$ G:/Bruker/topspin/data/helio/nmr/MMH-168-c/1/audita.txt
##AUDIT TRAIL=  $$ (NUMBER, WHEN, WHO, WHERE, VERSION, WHAT)
(   1,<2024-02-21 20:55:39.234 -0300>,<Administrator>,<RMN300>,<TOPSPIN 1.3>,
      <created by zg, POWCHK disabled, PULCHK disabled
       configuration hash MD5:
       19 79 96 45 09 37 46 20 C3 02 A3 F5 99 90 C2 BD
       data hash MD5: 16K
       A1 1B 0E C1 99 06 75 2B B8 6D 4E B7 B5 9E 51 D8>)
##END=

$$ hash MD5
$$ CB F6 E4 BB CF 10 0F D6 BB 5E FA F5 35 EF 1A E3
