# Supplementary material for: Palladium-Catalyzed Carbonylative Cyclization of 1-Alkynyl-2-iodo-d-glucal
Source: Org Lett. 2024 Sep 30;26(40):8621–5. doi: 10.1021/acs.orglett.4c03337 (PMC11474949; doi:10.1021/acs.orglett.4c03337)
Supplement: Supplementary file 1 — ol4c03337_si_001.zip [file ol4c03337_si_001.zip › FIDs/2e/13C/pdata/1/auditp.txt]

##TITLE= Audit trail, TOPSPIN		Version 1.3
##JCAMPDX= 5.01
##ORIGIN= Bruker BioSpin GmbH
##OWNER= Administrator
$$ G:/Bruker/topspin/data/helio/nmr/MMH-168-c/1/pdata/1/auditp.txt
##AUDIT TRAIL=  $$ (NUMBER, WHEN, WHO, WHERE, VERSION, WHAT)
(   1,<2024-02-21 20:55:39.234 -0300>,<Administrator>,<RMN300>,<TOPSPIN 1.3>,
      <created by zg, POWCHK disabled, PULCHK disabled
       configuration hash MD5:
       19 79 96 45 09 37 46 20 C3 02 A3 F5 99 90 C2 BD
       data hash MD5: 16K
       A1 1B 0E C1 99 06 75 2B B8 6D 4E B7 B5 9E 51 D8>)
(   2,<2024-02-22 08:00:43.609 -0300>,<Administrator>,<RMN300>,<TOPSPIN 1.3>,
      <Start of raw data processing
       efp LB = 1 FT_mod = 6 PKNL = 1 PHC0 = 50.94223 PHC1 = 2.72435 SI = 32K 
       data hash MD5: 32K
       A8 E6 AC 9A CB C2 F1 12 B8 CC 4A 7E 34 F3 70 EF>)
(   3,<2024-02-22 08:00:49.250 -0300>,<Administrator>,<RMN300>,<TOPSPIN 1.3>,
      <apk 
       data hash MD5: 32K
       5B CA 42 E8 85 F7 4D 1E 4A CB F8 48 F3 42 C4 8F>)
##END=

$$ hash MD5
$$ 44 B6 BD 5B 69 CA 3F A5 15 E7 8F D2 B8 43 5C CB
