# Supplementary material for: Palladium-Catalyzed Carbonylative Cyclization of 1-Alkynyl-2-iodo-d-glucal
Source: Org Lett. 2024 Sep 30;26(40):8621–5. doi: 10.1021/acs.orglett.4c03337 (PMC11474949; doi:10.1021/acs.orglett.4c03337)
Supplement: Supplementary file 1 — ol4c03337_si_001.zip [file ol4c03337_si_001.zip › FIDs/2e/13C/pdata/1/outd]

##TITLE= Parameter file, TOPSPIN		Version 1.3
##JCAMPDX= 5.0
##DATATYPE= Parameter Values
##ORIGIN= UXNMR, Bruker Analytische Messtechnik GmbH
##OWNER= root
$$ 2024-02-22 08:01:37.203 -0300  Administrator@RMN300
$$ G:/Bruker/topspin/data/helio/nmr/MMH-168-c/1/pdata/1//outd
##$CURPLOT= <HP LaserJet P1005>
##$CURPRIN= <$noprint>
##$DFORMAT= <normdp>
##$LAYOUT= <+/1D_Xfcf com logo.xwp>
##$LFORMAT= <normlp>
##$PFORMAT= <normpl>
##$SURQMSG= 1
##END=
