# Supplementary material for: Palladium-Catalyzed Carbonylative Cyclization of 1-Alkynyl-2-iodo-d-glucal
Source: Org Lett. 2024 Sep 30;26(40):8621–5. doi: 10.1021/acs.orglett.4c03337 (PMC11474949; doi:10.1021/acs.orglett.4c03337)
Supplement: Supplementary file 1 — ol4c03337_si_001.zip [file ol4c03337_si_001.zip › FIDs/2e/13C/pdata/1/peak.txt]

DU=G:/Bruker/topspin, USER=helio, NAME=MMH-168-c, EXPNO=1, PROCNO=1
F1=161.844ppm, F2=102.906ppm, MI=0.10cm, MAXI=1.82cm, PC=1.400
     #     ADDRESS            FREQUENCY         INTENSITY
                           [Hz]        [PPM]
     1      9390.7    11384.458     150.8520         0.27

     2      9892.1    11109.272     147.2056         0.38

     3     10880.2    10566.944     140.0193         0.39

     4     11487.1    10233.819     135.6052         0.66

     5     13150.7     9320.693     123.5057         0.65

     6     13578.8     9085.734     120.3923         0.16

     7     15206.7     8192.189     108.5522         1.07

     8     17850.5     6741.078      89.3240         0.13

     9     18718.7     6264.581      83.0100         0.16

    10     18884.9     6173.333      81.8010         3.11

    11     19487.0     5842.852      77.4218         7.30

    12     19517.4     5826.183      77.2010         0.95

    13     19545.2     5810.895      76.9984         7.50

    14     19603.4     5778.964      76.5753         7.41

    15     20580.7     5242.550      69.4674         2.77

    16     21090.3     4962.852      65.7612         2.69

    17     21655.4     4652.671      61.6511         2.88

    18     27638.5     1368.701      18.1362        11.52

    19     27646.3     1364.397      18.0792        18.71

    20     27655.9     1359.123      18.0093        20.00

    21     27664.8     1354.223      17.9444         1.03

    22     28413.5      943.280      12.4991         9.59

    23     28418.4      940.597      12.4636         1.38

    24     28435.7      931.135      12.3382         9.82

    25     28472.8      910.752      12.0681         9.58
