# Supplementary material for: Palladium-Catalyzed Carbonylative Cyclization of 1-Alkynyl-2-iodo-d-glucal
Source: Org Lett. 2024 Sep 30;26(40):8621–5. doi: 10.1021/acs.orglett.4c03337 (PMC11474949; doi:10.1021/acs.orglett.4c03337)
Supplement: Supplementary file 1 — ol4c03337_si_001.zip [file ol4c03337_si_001.zip › FIDs/2e/13C/pdata/1/peakrng]

P    #regions in PPM
# 2024-02-22 08:01:25 -0300  Administrator@rmn300
# low field   high field   mi   maxi
  161.84367167535632  102.90638083404158  0.099  1.821  # for region 1
  94.01901158019254  80.68796769941898  0.113  3.754  # for region 2
  78.5830544550863  74.84100424293933  0.230  8.342  # for region 3
  71.80058844556993  55.42911876742695  0.071  3.288  # for region 4
  21.750666858104246  7.717978562553119  0.863  21.459  # for region 5
