# Supplementary material for: Palladium-Catalyzed Carbonylative Cyclization of 1-Alkynyl-2-iodo-d-glucal
Source: Org Lett. 2024 Sep 30;26(40):8621–5. doi: 10.1021/acs.orglett.4c03337 (PMC11474949; doi:10.1021/acs.orglett.4c03337)
Supplement: Supplementary file 1 — ol4c03337_si_001.zip [file ol4c03337_si_001.zip › FIDs/2e/1H/pdata/1/auditp.txt]

##TITLE= Audit trail, TOPSPIN		Version 1.3
##JCAMPDX= 5.01
##ORIGIN= Bruker BioSpin GmbH
##OWNER= Administrator
$$ G:/Bruker/topspin/data/helio/nmr/MMH-168-h/1/pdata/1/auditp.txt
##AUDIT TRAIL=  $$ (NUMBER, WHEN, WHO, WHERE, VERSION, WHAT)
(   1,<2024-02-21 13:54:24.421 -0300>,<Administrator>,<RMN300>,<TOPSPIN 1.3>,
      <acquisition in progress>)
(   2,<2024-02-21 13:56:05.984 -0300>,<Administrator>,<RMN300>,<TOPSPIN 1.3>,
      <Start of raw data processing
       efp LB = 0.3 FT_mod = 6 PKNL = 1 PHC0 = 128.1769 PHC1 = 13.0727 SI = 32K 
       data hash MD5: 32K
       46 6E B1 1D 74 89 11 93 5C 13 B6 AF 3F 8E 1C 33>)
(   3,<2024-02-21 13:56:09.234 -0300>,<Administrator>,<RMN300>,<TOPSPIN 1.3>,
      <apk 
       data hash MD5: 32K
       9D 78 54 59 ED E7 27 E4 3C 69 EE AC 49 5B 4C 29>)
##END=

$$ hash MD5
$$ D0 4B 81 44 50 45 7B 80 D4 89 93 F7 BA 2B AE E4
