# Supplementary material for: Palladium-Catalyzed Carbonylative Cyclization of 1-Alkynyl-2-iodo-d-glucal
Source: Org Lett. 2024 Sep 30;26(40):8621–5. doi: 10.1021/acs.orglett.4c03337 (PMC11474949; doi:10.1021/acs.orglett.4c03337)
Supplement: Supplementary file 1 — ol4c03337_si_001.zip [file ol4c03337_si_001.zip › FIDs/2e/1H/pdata/1/integrals.txt]

   Current data set:
   NAME =	MMH-168-h	EXPNO =	1	PROCNO = 1
   USER =	helio	DU    =	G:/Bruker/topspin

   Number   Integrated Region     Integral
     1      8.713      8.612         1.00000
     2      8.571      8.439         1.04483
     3      7.899      7.696         1.06427
     4      7.370      7.248         1.10506
     5      5.456      5.253         1.05656
     6      4.448      4.194         1.10693
     7      4.082      3.939         3.29552
     8      3.950      3.736         1.23554
     9      3.542      3.278         1.07996
    10      1.160      0.875        72.30059
