# Supplementary material for: Palladium-Catalyzed Carbonylative Cyclization of 1-Alkynyl-2-iodo-d-glucal
Source: Org Lett. 2024 Sep 30;26(40):8621–5. doi: 10.1021/acs.orglett.4c03337 (PMC11474949; doi:10.1021/acs.orglett.4c03337)
Supplement: Supplementary file 1 — ol4c03337_si_001.zip [file ol4c03337_si_001.zip › FIDs/2e/1H/pdata/1/intrng]

A 1.0 #regions in PPM
# low field   high field  bias        slope
  8.713466912811883  8.61167407504539  -0.0  -0.0  # for region 1
  8.570956939938792  8.43862625084235  -0.0  -0.0  # for region 2
  7.899124210679932  7.6955385351469445  -0.0  -0.0  # for region 3
  7.369801454294163  7.2476500489743705  -0.0  -0.0  # for region 4
  5.456096104284077  5.252510428751089  -0.0  -0.0  # for region 5
  4.4483470103957865  4.193864915979551  -0.0  -0.0  # for region 6
  4.081892794436408  3.9393828215633167  -0.0  -0.0  # for region 7
  3.949562105339966  3.7357971460303285  -0.0  -0.0  # for region 8
  3.54239075427399  3.2777293760811057  -0.0  -0.0  # for region 9
  1.1604383505380313  0.8754184047918482  -0.0  -0.0  # for region 10
