# Supplementary material for: Palladium-Catalyzed Carbonylative Cyclization of 1-Alkynyl-2-iodo-d-glucal
Source: Org Lett. 2024 Sep 30;26(40):8621–5. doi: 10.1021/acs.orglett.4c03337 (PMC11474949; doi:10.1021/acs.orglett.4c03337)
Supplement: Supplementary file 1 — ol4c03337_si_001.zip [file ol4c03337_si_001.zip › FIDs/2e/1H/pdata/1/parm.txt]

Current Data Parameters
NAME          MMH-168-h                
EXPNO                 1                
PROCNO                1                

F2 - Acquisition Parameters
Date_          20240221                
Time              13.56                
INSTRUM           spect                
PROBHD   5 mm Multinucl                
PULPROG            zg30                
TD                65536                
SOLVENT           CDCl3                
NS                   16                
DS                    2                
SWH            6172.839 Hz             
FIDRES         0.094190 Hz             
AQ            5.3084660 sec            
RG                228.1                
DW               81.000 usec           
DE                10.00 usec           
TE                303.0 K              
D1           1.00000000 sec            
TD0                   1                

======== CHANNEL f1 ========
NUC1                 1H                
P1                 9.25 usec           
PL1                2.20 dB             
SFO1        300.1318534 MHz            

F2 - Processing parameters
SI                32768                
SF          300.1300283 MHz            
WDW                  EM                
SSB                   0                
LB                 0.30 Hz             
GB                    0                
PC                 1.00                
