# Supplementary material for: Palladium-Catalyzed Carbonylative Cyclization of 1-Alkynyl-2-iodo-d-glucal
Source: Org Lett. 2024 Sep 30;26(40):8621–5. doi: 10.1021/acs.orglett.4c03337 (PMC11474949; doi:10.1021/acs.orglett.4c03337)
Supplement: Supplementary file 1 — ol4c03337_si_001.zip [file ol4c03337_si_001.zip › FIDs/2e/1H/pdata/1/peak.txt]

DU=G:/Bruker/topspin, USER=helio, NAME=MMH-168-h, EXPNO=1, PROCNO=1
F1=9.142ppm, F2=6.861ppm, MI=0.04cm, MAXI=0.89cm, PC=1.000
     #     ADDRESS            FREQUENCY         INTENSITY
                           [Hz]        [PPM]
     1     12275.7     2598.981       8.6595         0.18

     2     12533.3     2550.449       8.4978         0.13

     3     12556.2     2546.128       8.4834         0.12

     4     13603.0     2348.932       7.8264         0.09

     5     13644.4     2341.136       7.8004         0.13

     6     14405.8     2197.689       7.3225         0.06

     7     14445.6     2190.188       7.2975         0.10

     8     14472.7     2185.091       7.2805         0.10

     9     14604.6     2160.252       7.1977         0.34

    10     14614.7     2158.348       7.1914         0.72

    11     14617.2     2157.860       7.1898         0.70

    12     17539.3     1607.415       5.3557         0.17

    13     17546.4     1606.076       5.3513         0.18

    14     17567.5     1602.095       5.3380         0.18

    15     17574.4     1600.810       5.3337         0.17

    16     19217.3     1291.321       4.3025         0.10

    17     19230.4     1288.834       4.2943         0.09

    18     19621.8     1215.120       4.0486         0.25

    19     19630.8     1213.428       4.0430         0.25

    20     19644.5     1210.844       4.0344         0.20

    21     19665.5     1206.882       4.0212         0.17

    22     19693.5     1201.592       4.0036         0.22

    23     19705.5     1199.355       3.9961         0.18

    24     19746.9     1191.561       3.9701         0.12

    25     19942.1     1154.776       3.8476         0.12

    26     19964.7     1150.511       3.8334         0.11

    27     20002.3     1143.431       3.8098         0.08

    28     20024.0     1139.346       3.7962         0.07

    29     20620.9     1026.892       3.4215         0.03

    30     24462.5      303.209       1.0103        15.00
