# Supplementary material for: Palladium-Catalyzed Carbonylative Cyclization of 1-Alkynyl-2-iodo-d-glucal
Source: Org Lett. 2024 Sep 30;26(40):8621–5. doi: 10.1021/acs.orglett.4c03337 (PMC11474949; doi:10.1021/acs.orglett.4c03337)
Supplement: Supplementary file 1 — ol4c03337_si_001.zip [file ol4c03337_si_001.zip › FIDs/2e/1H/pdata/1/peakrng]

P    #regions in PPM
# 2024-02-21 13:56:43 -0300  Administrator@rmn300
# low field   high field   mi   maxi
  9.141689973322565  6.861312562758657  0.036  0.893  # for region 1
  5.650492698742424  5.24688607740368  0.040  0.246  # for region 2
  4.480033496860065  3.7333612473833875  0.022  0.313  # for region 3
  3.531557936714015  3.3701152881785172  0.018  0.094  # for region 4
  1.4529838368194805  0.8072132426774892  3.429  24.006  # for region 5
