# Supplementary material for: Palladium-Catalyzed Carbonylative Cyclization of 1-Alkynyl-2-iodo-d-glucal
Source: Org Lett. 2024 Sep 30;26(40):8621–5. doi: 10.1021/acs.orglett.4c03337 (PMC11474949; doi:10.1021/acs.orglett.4c03337)
Supplement: Supplementary file 1 — ol4c03337_si_001.zip [file ol4c03337_si_001.zip › FIDs/2f/13C/pdata/1/auditp.txt]

##TITLE= Audit trail, TOPSPIN		Version 1.3
##JCAMPDX= 5.01
##ORIGIN= Bruker BioSpin GmbH
##OWNER= Administrator
$$ G:/Bruker/topspin/data/helio/nmr/MMH-197-c/1/pdata/1/auditp.txt
##AUDIT TRAIL=  $$ (NUMBER, WHEN, WHO, WHERE, VERSION, WHAT)
(   1,<2024-03-28 17:12:40.359 -0300>,<Administrator>,<RMN300>,<TOPSPIN 1.3>,
      <created by zg, POWCHK disabled, PULCHK disabled
       configuration hash MD5:
       BC D0 7D 38 42 08 21 CA 59 6A 33 9C 63 35 01 62
       data hash MD5: 16K
       C2 3F 9E 8D D6 82 73 8D 46 27 1B A7 85 EB 53 9B>)
(   2,<2024-04-01 08:39:55.046 -0300>,<Administrator>,<RMN300>,<TOPSPIN 1.3>,
      <Start of raw data processing
       efp LB = 1 FT_mod = 6 PKNL = 1 PHC0 = 165.2401 PHC1 = 9.268368 SI = 32K 
       data hash MD5: 32K
       CA 65 90 3A 53 20 48 C2 37 9A 38 C7 22 25 6C 2A>)
(   3,<2024-04-01 08:39:57.765 -0300>,<Administrator>,<RMN300>,<TOPSPIN 1.3>,
      <apk 
       data hash MD5: 32K
       F8 BD AE 7B BC B2 DD BB 39 43 5C 07 35 6B B7 B8>)
##END=

$$ hash MD5
$$ 63 2E EA 53 9C 3F 31 0A 17 EC D6 A0 5E 69 45 1E
