# Supplementary material for: Palladium-Catalyzed Carbonylative Cyclization of 1-Alkynyl-2-iodo-d-glucal
Source: Org Lett. 2024 Sep 30;26(40):8621–5. doi: 10.1021/acs.orglett.4c03337 (PMC11474949; doi:10.1021/acs.orglett.4c03337)
Supplement: Supplementary file 1 — ol4c03337_si_001.zip [file ol4c03337_si_001.zip › FIDs/2f/13C/pdata/1/peak.txt]

DU=G:/Bruker/topspin, USER=helio, NAME=MMH-197-c, EXPNO=1, PROCNO=1
F1=171.335ppm, F2=48.560ppm, MI=0.23cm, MAXI=5.68cm, PC=1.400
     #     ADDRESS            FREQUENCY         INTENSITY
                           [Hz]        [PPM]
     1      8343.6    11882.379     157.4496         0.97

     2     11375.6    10218.155     135.3975         1.11

     3     11664.2    10059.782     133.2990         0.95

     4     12019.7     9864.624     130.7130         2.51

     5     12341.6     9687.945     128.3719         2.64

     6     12397.5     9657.255     127.9652         2.54

     7     12476.2     9614.098     127.3933         1.01

     8     12710.5     9485.478     125.6890         2.41

     9     13718.8     8932.026     118.3554         2.63

    10     13998.5     8778.540     116.3216         0.85

    11     15431.5     7991.985     105.8992         2.27

    12     15576.3     7912.528     104.8464         2.54

    13     18065.5     6546.238      86.7421         0.64

    14     18471.7     6323.264      83.7876         0.79

    15     18918.0     6078.317      80.5418         2.32

    16     19486.4     5766.362      76.4082         3.24

    17     19544.5     5734.468      75.9856         3.25

    18     19602.7     5702.504      75.5621         3.16

    19     20564.1     5174.807      68.5697         2.12

    20     21045.9     4910.358      65.0656         2.31

    21     21638.1     4585.326      60.7587         2.25

    22     22525.8     4098.071      54.3022         2.60

    23     26085.8     2144.071      28.4104         0.81

    24     26996.2     1644.354      21.7888         0.60

    25     27632.0     1295.395      17.1649        13.99

    26     27638.9     1291.640      17.1151        20.00

    27     27649.7     1285.668      17.0360        16.31

    28     28407.0      870.000      11.5281         8.64

    29     28428.0      858.495      11.3756         8.12

    30     28467.4      836.893      11.0894         7.72

    31     29992.1       -0.002       0.0000         0.66

    32     30203.4     -115.971      -1.5365         0.38
