# Supplementary material for: Palladium-Catalyzed Carbonylative Cyclization of 1-Alkynyl-2-iodo-d-glucal
Source: Org Lett. 2024 Sep 30;26(40):8621–5. doi: 10.1021/acs.orglett.4c03337 (PMC11474949; doi:10.1021/acs.orglett.4c03337)
Supplement: Supplementary file 1 — ol4c03337_si_001.zip [file ol4c03337_si_001.zip › FIDs/2f/13C/pdata/1/peakrng]

P    #regions in PPM
# 2024-04-01 08:40:20 -0300  Administrator@rmn300
# low field   high field   mi   maxi
  171.33482514795645  48.5601376087791  0.235  5.683  # for region 1
  34.2058830954922  20.462447923196226  0.209  1.043  # for region 2
  19.851628582205294  9.162290114863982  1.890  21.153  # for region 3
  3.6649160459455925  -3.3595063754501266  0.235  0.782  # for region 4
