# Supplementary material for: Palladium-Catalyzed Carbonylative Cyclization of 1-Alkynyl-2-iodo-d-glucal
Source: Org Lett. 2024 Sep 30;26(40):8621–5. doi: 10.1021/acs.orglett.4c03337 (PMC11474949; doi:10.1021/acs.orglett.4c03337)
Supplement: Supplementary file 1 — ol4c03337_si_001.zip [file ol4c03337_si_001.zip › FIDs/2f/13C/pdata/1/proc]

##TITLE= Parameter file, TOPSPIN		Version 1.3
##JCAMPDX= 5.0
##DATATYPE= Parameter Values
##ORIGIN= UXNMR, Bruker Analytische Messtechnik GmbH
##OWNER= root
$$ 2024-04-01 08:40:29.812 -0300  Administrator@RMN300
$$ G:/Bruker/topspin/data/helio/nmr/MMH-197-c/1/pdata/1//proc
##$ABSF1= 240
##$ABSF2= -10
##$ABSG= 5
##$ABSL= 3
##$ALPHA= 0
##$AQORDER= 0
##$ASSFAC= 0
##$ASSFACI= 0
##$ASSFACX= 0
##$ASSWID= 0
##$AUNMP= <proc_1d>
##$AXLEFT= 0
##$AXRIGHT= 0
##$AXTYPE= 0
##$AXUNIT= <>
##$AZFE= 0.1
##$AZFW= 0.5
##$BCFW= 1
##$BC_mod= 2
##$BYTORDP= 0
##$COROFFS= 0
##$CY= 15
##$DATMOD= 1
##$DC= 1
##$DFILT= <>
##$DTYPP= 0
##$F1P= 218.136093139648
##$F2P= -19.1672208353287
##$FCOR= 0.5
##$FTSIZE= 32768
##$FT_mod= 0
##$GAMMA= 1
##$GB= 0
##$INTBC= 1
##$INTSCL= 1
##$ISEN= 30
##$LB= 1
##$LEV0= 0
##$LPBIN= 0
##$MAXI= 10.44567
##$MC2= 0
##$MEAN= 0
##$ME_mod= 0
##$MI= 0
##$NCOEF= 0
##$NC_proc= 0
##$NLEV= 6
##$NOISF1= 0
##$NOISF2= 0
##$NSP= 1
##$NTH_PF= 0
##$NTH_PI= 0
##$NZP= 1
##$OFFSET= 218.1361
##$PC= 1.4
##$PHC0= 174.6944
##$PHC1= -6.42329
##$PH_mod= 0
##$PKNL= yes
##$PPARMOD= 0
##$PPDIAG= 0
##$PPIPTYP= 0
##$PPMPNUM= 100
##$PPRESOL= 1
##$PSCAL= 0
##$PSIGN= 0
##$REVERSE= no
##$SF= 75.4678258485051
##$SI= 32768
##$SIGF1= 0
##$SIGF2= 0
##$SINO= 80
##$SIOLD= 32768
##$SREGLST= <13C.CDCl3>
##$SSB= 0
##$STSI= 0
##$STSR= 0
##$SW_p= 17985.6115107914
##$SYMM= 0
##$S_DEV= 0
##$T1D= 0
##$TDeff= 0
##$TDoff= 0
##$TI= <>
##$TILT= no
##$TM1= 0
##$TM2= 0
##$TOPLEV= 0
##$USERP1= <user>
##$USERP2= <user>
##$USERP3= <user>
##$USERP4= <user>
##$USERP5= <user>
##$WDW= 1
##$XDIM= 64
##$YMAX_p= 0
##$YMIN_p= 0
##END=
