# Supplementary material for: Palladium-Catalyzed Carbonylative Cyclization of 1-Alkynyl-2-iodo-d-glucal
Source: Org Lett. 2024 Sep 30;26(40):8621–5. doi: 10.1021/acs.orglett.4c03337 (PMC11474949; doi:10.1021/acs.orglett.4c03337)
Supplement: Supplementary file 1 — ol4c03337_si_001.zip [file ol4c03337_si_001.zip › FIDs/2f/1H/pdata/1/auditp.txt]

##TITLE= Audit trail, TOPSPIN		Version 1.3
##JCAMPDX= 5.01
##ORIGIN= Bruker BioSpin GmbH
##OWNER= Administrator
$$ G:/Bruker/topspin/data/helio/nmr/MMH-197-h/1/pdata/1/auditp.txt
##AUDIT TRAIL=  $$ (NUMBER, WHEN, WHO, WHERE, VERSION, WHAT)
(   1,<2024-03-28 15:57:40.750 -0300>,<Administrator>,<RMN300>,<TOPSPIN 1.3>,
      <created by zg, POWCHK disabled, PULCHK disabled
       configuration hash MD5:
       BC D0 7D 38 42 08 21 CA 59 6A 33 9C 63 35 01 62
       data hash MD5: 64K
       13 C0 E7 20 C5 A9 0B 0C F8 DA 44 27 DF 51 B4 27>)
(   2,<2024-03-28 16:07:28.203 -0300>,<Administrator>,<RMN300>,<TOPSPIN 1.3>,
      <Start of raw data processing
       efp LB = 0.3 FT_mod = 6 PKNL = 1 PHC0 = 76.39742 PHC1 = -15.89873 SI = 32K 
       data hash MD5: 32K
       FA F8 FB 2F DD 3F 7C 10 51 A3 10 49 83 8C 18 0F>)
(   3,<2024-03-28 16:07:32.078 -0300>,<Administrator>,<RMN300>,<TOPSPIN 1.3>,
      <apk 
       data hash MD5: 32K
       00 08 53 C5 5A DC 04 83 FF 1D CA 28 A7 44 C9 73>)
(   4,<2024-03-28 16:07:53.484 -0300>,<Administrator>,<RMN300>,<TOPSPIN 1.3>,
      <pk fgphup PHC0 = 4.4 PHC1 = 0 
       data hash MD5: 32K
       C6 E4 6A F6 EB F0 40 33 A4 49 52 C1 C8 E3 79 5B>)
##END=

$$ hash MD5
$$ 42 55 98 5B D9 49 E9 01 73 3D AA FC BD 4E C2 DE
