# Supplementary material for: Palladium-Catalyzed Carbonylative Cyclization of 1-Alkynyl-2-iodo-d-glucal
Source: Org Lett. 2024 Sep 30;26(40):8621–5. doi: 10.1021/acs.orglett.4c03337 (PMC11474949; doi:10.1021/acs.orglett.4c03337)
Supplement: Supplementary file 1 — ol4c03337_si_001.zip [file ol4c03337_si_001.zip › FIDs/2f/1H/pdata/1/integrals.txt]

   Current data set:
   NAME =	MMH-197-h	EXPNO =	1	PROCNO = 1
   USER =	helio	DU    =	G:/Bruker/topspin

   Number   Integrated Region     Integral
     1      7.940      7.749         1.00000
     2      7.735      7.515         2.17409
     3      7.515      7.310         1.12351
     4      7.207      7.134         0.31615
     5      7.134      6.870         1.85754
     6      5.435      5.127         0.74369
     7      4.409      4.204         1.32990
     8      4.204      3.941         3.96377
     9      3.941      3.721         4.01149
    10      1.699      0.659       100.74127
