# Supplementary material for: Palladium-Catalyzed Carbonylative Cyclization of 1-Alkynyl-2-iodo-d-glucal
Source: Org Lett. 2024 Sep 30;26(40):8621–5. doi: 10.1021/acs.orglett.4c03337 (PMC11474949; doi:10.1021/acs.orglett.4c03337)
Supplement: Supplementary file 1 — ol4c03337_si_001.zip [file ol4c03337_si_001.zip › FIDs/2f/1H/pdata/1/intrng]

A 1.0 #regions in PPM
# low field   high field  bias        slope
  7.93964683441096  7.749212500744276  -0.0  -0.0  # for region 1
  7.734563705846839  7.514831782385281  -0.0  -0.0  # for region 2
  7.514831782385281  7.309748653821161  -0.0  -0.0  # for region 3
  7.2072070895391  7.133963115051914  -0.0  -0.0  # for region 4
  7.133963115051914  6.870284806898044  -0.0  -0.0  # for region 5
  5.434702906949199  5.127078214103018  -0.0  -0.0  # for region 6
  4.409287264128595  4.204204135564475  -0.0  -0.0  # for region 7
  4.204204135564475  3.9405258274106054  -0.0  -0.0  # for region 8
  3.9405258274106054  3.7207939039490476  -0.0  -0.0  # for region 9
  1.6992602081027146  0.6591957703846738  -0.0  -0.0  # for region 10
