# Supplementary material for: Palladium-Catalyzed Carbonylative Cyclization of 1-Alkynyl-2-iodo-d-glucal
Source: Org Lett. 2024 Sep 30;26(40):8621–5. doi: 10.1021/acs.orglett.4c03337 (PMC11474949; doi:10.1021/acs.orglett.4c03337)
Supplement: Supplementary file 1 — ol4c03337_si_001.zip [file ol4c03337_si_001.zip › FIDs/2f/1H/pdata/1/peak.txt]

DU=G:/Bruker/topspin, USER=helio, NAME=MMH-197-h, EXPNO=1, PROCNO=1
F1=8.203ppm, F2=6.856ppm, MI=0.06cm, MAXI=0.45cm, PC=1.000
     #     ADDRESS            FREQUENCY         INTENSITY
                           [Hz]        [PPM]
     1     13521.2     2358.665       7.8588         0.26

     2     13913.0     2284.853       7.6129         0.23

     3     13957.9     2276.400       7.5847         0.33

     4     13999.5     2268.554       7.5586         0.22

     5     14209.8     2228.948       7.4266         0.19

     6     14217.9     2227.408       7.4215         0.18

     7     14255.1     2220.427       7.3982         0.13

     8     14262.9     2218.944       7.3933         0.12

     9     14619.0     2151.860       7.1698         0.15

    10     14761.1     2125.105       7.0806         0.17

    11     14774.0     2122.675       7.0725         0.18

    12     14808.2     2116.215       7.0510         0.15

    13     14821.4     2113.719       7.0427         0.18

    14     14867.0     2105.130       7.0141         0.25

    15     17592.8     1591.652       5.3032         0.15

    16     17601.1     1590.103       5.2980         0.16

    17     17621.0     1586.336       5.2855         0.15

    18     17629.0     1584.827       5.2805         0.13

    19     19173.3     1293.912       4.3112         0.13

    20     19184.0     1291.898       4.3045         0.13

    21     19564.0     1220.319       4.0660         0.29

    22     19573.5     1218.523       4.0600         0.29

    23     19608.4     1211.960       4.0381         0.29

    24     19626.6     1208.536       4.0267         0.20

    25     19637.4     1206.501       4.0199         0.22

    26     19646.8     1204.732       4.0140         0.20

    27     19666.9     1200.926       4.0014         0.19

    28     19705.8     1193.631       3.9770         0.16

    29     19840.6     1168.220       3.8924         0.22

    30     19866.4     1163.370       3.8762         0.23

    31     19900.1     1157.011       3.8550         0.23

    32     19925.5     1152.231       3.8391         0.46

    33     19938.2     1149.818       3.8311         1.53

    34     24158.8      354.755       1.1820         0.66

    35     24428.4      303.963       1.0128        15.00

    36     24530.7      284.704       0.9486         0.44

    37     24788.6      236.127       0.7867         1.13

    38     24825.7      229.113       0.7634         0.50

    39     25866.4       33.059       0.1102         0.49

    40     26042.0        0.000       0.0000         0.75
