# Supplementary material for: Palladium-Catalyzed Carbonylative Cyclization of 1-Alkynyl-2-iodo-d-glucal
Source: Org Lett. 2024 Sep 30;26(40):8621–5. doi: 10.1021/acs.orglett.4c03337 (PMC11474949; doi:10.1021/acs.orglett.4c03337)
Supplement: Supplementary file 1 — ol4c03337_si_001.zip [file ol4c03337_si_001.zip › FIDs/2f/1H/pdata/1/peakrng]

P    #regions in PPM
# 2024-03-28 16:08:22 -0300  Administrator@rmn300
# low field   high field   mi   maxi
  8.203325142564829  6.855636012000607  0.057  0.449  # for region 1
  5.5811908559235714  5.17102459879533  0.048  0.189  # for region 2
  4.54112641820553  3.984482212102917  0.088  0.387  # for region 3
  3.984472212102917  3.310627646820806  0.062  1.562  # for region 4
  1.2304987713847244  -0.2783271030513067  0.441  15.634  # for region 5
