# Supplementary material for: Palladium-Catalyzed Carbonylative Cyclization of 1-Alkynyl-2-iodo-d-glucal
Source: Org Lett. 2024 Sep 30;26(40):8621–5. doi: 10.1021/acs.orglett.4c03337 (PMC11474949; doi:10.1021/acs.orglett.4c03337)
Supplement: Supplementary file 1 — ol4c03337_si_001.zip [file ol4c03337_si_001.zip › FIDs/2g/13C/audita.txt]

##TITLE= Audit trail, TOPSPIN		Version 1.3
##JCAMPDX= 5.01
##ORIGIN= Bruker BioSpin GmbH
##OWNER= Administrator
$$ G:/Bruker/topspin/data/helio/nmr/GEF-45B-c/1/audita.txt
##AUDIT TRAIL=  $$ (NUMBER, WHEN, WHO, WHERE, VERSION, WHAT)
(   1,<2024-04-05 10:36:28.140 -0300>,<Administrator>,<RMN300>,<TOPSPIN 1.3>,
      <created by zg, POWCHK disabled, PULCHK disabled
       terminated by command 'stop'
       configuration hash MD5:
       76 FB 5F 01 7E CF 1F 95 AC DF B5 A9 DD 5D 33 02
       data hash MD5: 16K
       B2 86 E7 17 CB 5B D4 55 5C 2D 5A 6E C8 09 FB BD>)
##END=

$$ hash MD5
$$ F0 5D 19 E8 CB 47 36 3F A5 8E 9F 5B 5F BC B3 D2
