# Supplementary material for: Palladium-Catalyzed Carbonylative Cyclization of 1-Alkynyl-2-iodo-d-glucal
Source: Org Lett. 2024 Sep 30;26(40):8621–5. doi: 10.1021/acs.orglett.4c03337 (PMC11474949; doi:10.1021/acs.orglett.4c03337)
Supplement: Supplementary file 1 — ol4c03337_si_001.zip [file ol4c03337_si_001.zip › FIDs/2g/13C/pdata/1/assocs]

##TITLE= Parameter file, Bruker DataServer ($Id: ParamWrapper.c,v 1.57 2005/01/28 14:38:04 prs Exp $)
##JCAMPDX= 5.0
##DATATYPE= Parameter Values
##ORIGIN= Bruker BioSpin GmbH
##$MULTDISP= G:/Bruker/topspin/data/helio/nmr/GEF-45-c/1/pdata/1
##OWNER= Administrator
##END=
