# Supplementary material for: Palladium-Catalyzed Carbonylative Cyclization of 1-Alkynyl-2-iodo-d-glucal
Source: Org Lett. 2024 Sep 30;26(40):8621–5. doi: 10.1021/acs.orglett.4c03337 (PMC11474949; doi:10.1021/acs.orglett.4c03337)
Supplement: Supplementary file 1 — ol4c03337_si_001.zip [file ol4c03337_si_001.zip › FIDs/2g/13C/pdata/1/auditp.txt]

##TITLE= Audit trail, TOPSPIN		Version 1.3
##JCAMPDX= 5.01
##ORIGIN= Bruker BioSpin GmbH
##OWNER= Administrator
$$ G:/Bruker/topspin/data/helio/nmr/GEF-45B-c/1/pdata/1/auditp.txt
##AUDIT TRAIL=  $$ (NUMBER, WHEN, WHO, WHERE, VERSION, WHAT)
(   1,<2024-04-05 08:25:42.250 -0300>,<Administrator>,<RMN300>,<TOPSPIN 1.3>,
      <acquisition in progress>)
(   2,<2024-04-05 10:35:55.718 -0300>,<Administrator>,<RMN300>,<TOPSPIN 1.3>,
      <Start of raw data processing
       efp LB = 1 FT_mod = 6 PKNL = 1 PHC0 = 174.0786 PHC1 = -2.968329 SI = 32K 
       data hash MD5: 32K
       C9 49 E1 BC B5 CD 4A 13 4A 40 AE AF C6 F5 9F A0>)
(   3,<2024-04-05 10:35:59.140 -0300>,<Administrator>,<RMN300>,<TOPSPIN 1.3>,
      <apk 
       data hash MD5: 32K
       C9 49 E1 BC B5 CD 4A 13 4A 40 AE AF C6 F5 9F A0>)
##END=

$$ hash MD5
$$ A5 CF 7C 59 E3 05 75 D1 A0 DD 66 7C 0E 02 63 E1
