# Supplementary material for: Palladium-Catalyzed Carbonylative Cyclization of 1-Alkynyl-2-iodo-d-glucal
Source: Org Lett. 2024 Sep 30;26(40):8621–5. doi: 10.1021/acs.orglett.4c03337 (PMC11474949; doi:10.1021/acs.orglett.4c03337)
Supplement: Supplementary file 1 — ol4c03337_si_001.zip [file ol4c03337_si_001.zip › FIDs/2g/13C/pdata/1/peak.txt]

DU=G:/Bruker/topspin, USER=helio, NAME=GEF-45B-c, EXPNO=1, PROCNO=1
F1=145.471ppm, F2=104.309ppm, MI=0.29cm, MAXI=7.38cm, PC=1.400
     #     ADDRESS            FREQUENCY         INTENSITY
                           [Hz]        [PPM]
     1     11477.4    10163.384     134.6717         1.26

     2     11950.7     9903.581     131.2292         5.24

     3     11991.1     9881.384     130.9351         5.23

     4     12621.4     9535.460     126.3513         0.89

     5     13858.0     8856.686     117.3571         0.88

     6     14746.3     8369.161     110.8971         0.88

     7     15189.6     8125.812     107.6725         2.71

     8     17851.4     6664.847      88.3138         0.90

     9     18392.3     6367.932      84.3794         0.81

    10     18885.9     6097.026      80.7897         2.73

    11     19485.4     5767.974      76.4296         2.97

    12     19543.6     5736.018      76.0061         3.00

    13     19601.8     5704.068      75.5828         2.90

    14     20580.5     5166.881      68.4647         2.55

    15     21088.4     4888.124      64.7710         2.67

    16     21654.3     4577.479      60.6547         2.62

    17     26048.7     2165.512      28.6945         2.03

    18     27638.7     1292.824      17.1308        13.86

    19     27646.0     1288.799      17.0775        20.00

    20     27656.1     1283.222      17.0036        18.11

    21     27665.2     1278.268      16.9379         1.02

    22     28413.2      867.684      11.4974         9.14

    23     28422.5      862.596      11.4300         1.30

    24     28435.4      855.521      11.3362         9.01

    25     28472.1      835.363      11.0691         8.68

    26     29994.1        0.004       0.0000         0.49
