# Supplementary material for: Palladium-Catalyzed Carbonylative Cyclization of 1-Alkynyl-2-iodo-d-glucal
Source: Org Lett. 2024 Sep 30;26(40):8621–5. doi: 10.1021/acs.orglett.4c03337 (PMC11474949; doi:10.1021/acs.orglett.4c03337)
Supplement: Supplementary file 1 — ol4c03337_si_001.zip [file ol4c03337_si_001.zip › FIDs/2g/13C/pdata/1/peakrng]

P    #regions in PPM
# 2024-04-05 10:36:51 -0300  Administrator@rmn300
# low field   high field   mi   maxi
  145.47102231980085  104.30880378558068  0.286  7.383  # for region 1
  93.31662042701052  58.46906041792639  0.333  5.811  # for region 2
  32.508797592367074  27.129644033917845  0.524  3.239  # for region 3
  21.0488617504535  6.080782283464345  0.895  20.892  # for region 4
  1.4032574500302333  -1.637133691701939  0.224  1.791  # for region 5
