# Supplementary material for: Palladium-Catalyzed Carbonylative Cyclization of 1-Alkynyl-2-iodo-d-glucal
Source: Org Lett. 2024 Sep 30;26(40):8621–5. doi: 10.1021/acs.orglett.4c03337 (PMC11474949; doi:10.1021/acs.orglett.4c03337)
Supplement: Supplementary file 1 — ol4c03337_si_001.zip [file ol4c03337_si_001.zip › FIDs/2g/1H/pdata/1/auditp.txt]

##TITLE= Audit trail, TOPSPIN		Version 1.3
##JCAMPDX= 5.01
##ORIGIN= Bruker BioSpin GmbH
##OWNER= Administrator
$$ G:/Bruker/topspin/data/helio/nmr/GEF-45-h/1/pdata/1/auditp.txt
##AUDIT TRAIL=  $$ (NUMBER, WHEN, WHO, WHERE, VERSION, WHAT)
(   1,<2024-04-02 13:49:30.359 -0300>,<Administrator>,<RMN300>,<TOPSPIN 1.3>,
      <acquisition in progress>)
(   2,<2024-04-02 13:51:18.265 -0300>,<Administrator>,<RMN300>,<TOPSPIN 1.3>,
      <Start of raw data processing
       efp LB = 0.3 FT_mod = 6 PKNL = 1 PHC0 = 233.1481 PHC1 = -28.873 SI = 32K 
       data hash MD5: 32K
       E0 A1 B6 13 1D B4 CA 98 EF BC EB 9C 73 7A 52 41>)
(   3,<2024-04-02 13:51:22.328 -0300>,<Administrator>,<RMN300>,<TOPSPIN 1.3>,
      <apk 
       data hash MD5: 32K
       90 A3 BB 55 EC 44 E1 6C BD 2F E9 84 9B EC 40 BB>)
(   4,<2024-04-02 13:52:04.937 -0300>,<Administrator>,<RMN300>,<TOPSPIN 1.3>,
      <pk fgphup PHC0 = 8.4 PHC1 = 0 
       data hash MD5: 32K
       2F 29 F2 DC 35 74 82 30 CC 90 63 0A 1A B9 0E 76>)
##END=

$$ hash MD5
$$ E5 D8 B9 02 E6 92 B2 62 50 75 71 79 3B 90 B4 06
