# Supplementary material for: Palladium-Catalyzed Carbonylative Cyclization of 1-Alkynyl-2-iodo-d-glucal
Source: Org Lett. 2024 Sep 30;26(40):8621–5. doi: 10.1021/acs.orglett.4c03337 (PMC11474949; doi:10.1021/acs.orglett.4c03337)
Supplement: Supplementary file 1 — ol4c03337_si_001.zip [file ol4c03337_si_001.zip › FIDs/2g/1H/pdata/1/integrals.txt]

   Current data set:
   NAME =	GEF-45-h	EXPNO =	1	PROCNO = 1
   USER =	helio	DU    =	G:/Bruker/topspin

   Number   Integrated Region     Integral
     1      7.683      7.491         5.58577
     2      5.533      5.355         1.00000
     3      5.355      5.218         0.12397
     4      4.465      4.232         1.19145
     5      4.232      3.876         5.18954
     6      3.972      3.807         1.26989
     7      1.767      1.493         7.30234
     8      1.493      0.561       133.08626
