# Supplementary material for: Palladium-Catalyzed Carbonylative Cyclization of 1-Alkynyl-2-iodo-d-glucal
Source: Org Lett. 2024 Sep 30;26(40):8621–5. doi: 10.1021/acs.orglett.4c03337 (PMC11474949; doi:10.1021/acs.orglett.4c03337)
Supplement: Supplementary file 1 — ol4c03337_si_001.zip [file ol4c03337_si_001.zip › FIDs/2g/1H/pdata/1/intrng]

A 1.0 #regions in PPM
# low field   high field  bias        slope
  7.682828763529205  7.49110041648926  -0.0  -0.0  # for region 1
  5.5327323002955415  5.354698835187022  -0.0  -0.0  # for region 2
  5.354698835187022  5.217750015872776  -0.0  -0.0  # for region 3
  4.464531509644422  4.231718516810204  -0.0  -0.0  # for region 4
  4.231718516810204  3.875651586593164  -0.0  -0.0  # for region 5
  3.971515760113136  3.807177176936041  -0.0  -0.0  # for region 6
  1.7666397691537745  1.4927421305252824  -0.0  -0.0  # for region 7
  1.4927421305252824  0.5614901591884089  -0.0  -0.0  # for region 8
