# Supplementary material for: Palladium-Catalyzed Carbonylative Cyclization of 1-Alkynyl-2-iodo-d-glucal
Source: Org Lett. 2024 Sep 30;26(40):8621–5. doi: 10.1021/acs.orglett.4c03337 (PMC11474949; doi:10.1021/acs.orglett.4c03337)
Supplement: Supplementary file 1 — ol4c03337_si_001.zip [file ol4c03337_si_001.zip › FIDs/2g/1H/pdata/1/peak.txt]

DU=G:/Bruker/topspin, USER=helio, NAME=GEF-45-h, EXPNO=1, PROCNO=1
F1=8.047ppm, F2=6.697ppm, MI=0.09cm, MAXI=0.78cm, PC=1.000
     #     ADDRESS            FREQUENCY         INTENSITY
                           [Hz]        [PPM]
     1     14045.4     2285.909       7.6164         0.23

     2     14088.6     2277.786       7.5893         0.62

     3     14124.4     2271.032       7.5668         0.59

     4     14169.2     2262.601       7.5387         0.19

     5     14616.4     2178.356       7.2580         0.52

     6     17563.2     1623.229       5.4084         0.17

     7     17591.0     1618.006       5.3910         0.15

     8     17743.7     1589.215       5.2951         0.12

     9     19221.4     1310.847       4.3676         0.11

    10     19635.0     1232.919       4.1080         0.28

    11     19653.7     1229.423       4.0963         0.21

    12     19671.2     1226.126       4.0853         0.20

    13     19698.1     1221.044       4.0684         0.22

    14     19713.1     1218.232       4.0590         0.20

    15     19754.5     1210.427       4.0330         0.12

    16     19947.3     1174.101       3.9120         0.14

    17     19970.4     1169.747       3.8975         0.13

    18     20007.1     1162.860       3.8745         0.09

    19     20030.3     1158.466       3.8599         0.08

    20     23725.5      462.390       1.5406         0.71

    21     24177.1      377.283       1.2571         1.12

    22     24260.1      361.660       1.2050         0.65

    23     24464.9      323.095       1.0765        15.00

    24     24539.1      309.090       1.0299         0.25

    25     26068.1       21.075       0.0702         0.45

    26     26180.0        0.001       0.0000         0.46
