# Supplementary material for: Palladium-Catalyzed Carbonylative Cyclization of 1-Alkynyl-2-iodo-d-glucal
Source: Org Lett. 2024 Sep 30;26(40):8621–5. doi: 10.1021/acs.orglett.4c03337 (PMC11474949; doi:10.1021/acs.orglett.4c03337)
Supplement: Supplementary file 1 — ol4c03337_si_001.zip [file ol4c03337_si_001.zip › FIDs/2g/1H/pdata/1/peakrng]

P    #regions in PPM
# 2024-04-02 13:52:16 -0300  Administrator@rmn300
# low field   high field   mi   maxi
  8.046867341437672  6.6968994650780616  0.094  0.781  # for region 1
  5.849860797558307  3.7057941703989274  0.039  0.461  # for region 2
  2.1970065438793642  -0.3705794170398927  0.214  16.768  # for region 3
