# Supplementary material for: Palladium-Catalyzed Carbonylative Cyclization of 1-Alkynyl-2-iodo-d-glucal
Source: Org Lett. 2024 Sep 30;26(40):8621–5. doi: 10.1021/acs.orglett.4c03337 (PMC11474949; doi:10.1021/acs.orglett.4c03337)
Supplement: Supplementary file 1 — ol4c03337_si_001.zip [file ol4c03337_si_001.zip › FIDs/2h/13C/audita.txt]

##TITLE= Audit trail, TOPSPIN		Version 1.3
##JCAMPDX= 5.01
##ORIGIN= Bruker BioSpin GmbH
##OWNER= Administrator
$$ G:/Bruker/topspin/data/helio/nmr/GEF-46-c/1/audita.txt
##AUDIT TRAIL=  $$ (NUMBER, WHEN, WHO, WHERE, VERSION, WHAT)
(   1,<2024-04-05 22:03:34.656 -0300>,<Administrator>,<RMN300>,<TOPSPIN 1.3>,
      <continue with go, POWCHK disabled, PULCHK disabled
       configuration hash MD5:
       76 FB 5F 01 7E CF 1F 95 AC DF B5 A9 DD 5D 33 02
       data hash MD5: 16K
       C5 7F 7A CF F1 C8 9F D7 A3 33 83 8D CA 5F 0F 41>)
##END=

$$ hash MD5
$$ F0 16 A2 F8 A1 C6 CC D0 DB E9 2D B5 F0 BD 07 31
