# Supplementary material for: Palladium-Catalyzed Carbonylative Cyclization of 1-Alkynyl-2-iodo-d-glucal
Source: Org Lett. 2024 Sep 30;26(40):8621–5. doi: 10.1021/acs.orglett.4c03337 (PMC11474949; doi:10.1021/acs.orglett.4c03337)
Supplement: Supplementary file 1 — ol4c03337_si_001.zip [file ol4c03337_si_001.zip › FIDs/2h/13C/pdata/1/auditp.txt]

##TITLE= Audit trail, TOPSPIN		Version 1.3
##JCAMPDX= 5.01
##ORIGIN= Bruker BioSpin GmbH
##OWNER= Administrator
$$ G:/Bruker/topspin/data/helio/nmr/GEF-46-c/1/pdata/1/auditp.txt
##AUDIT TRAIL=  $$ (NUMBER, WHEN, WHO, WHERE, VERSION, WHAT)
(   1,<2024-04-05 22:03:34.656 -0300>,<Administrator>,<RMN300>,<TOPSPIN 1.3>,
      <continue with go, POWCHK disabled, PULCHK disabled
       configuration hash MD5:
       76 FB 5F 01 7E CF 1F 95 AC DF B5 A9 DD 5D 33 02
       data hash MD5: 16K
       C5 7F 7A CF F1 C8 9F D7 A3 33 83 8D CA 5F 0F 41>)
(   2,<2024-04-08 08:22:16.968 -0300>,<Administrator>,<RMN300>,<TOPSPIN 1.3>,
      <Start of raw data processing
       efp LB = 1 FT_mod = 6 PKNL = 1 PHC0 = 186.5553 PHC1 = -19.49167 SI = 32K 
       data hash MD5: 32K
       F0 8A 7B 7D 20 7D 54 F9 0B 82 E3 F5 A1 97 0F FF>)
(   3,<2024-04-08 08:22:20.156 -0300>,<Administrator>,<RMN300>,<TOPSPIN 1.3>,
      <apk 
       data hash MD5: 32K
       7C E0 A1 D4 56 1F CC 5D 32 4E 7A 5B E7 40 0A 4A>)
(   4,<2024-04-08 08:22:30.390 -0300>,<Administrator>,<RMN300>,<TOPSPIN 1.3>,
      <apk 
       data hash MD5: 32K
       7C E0 A1 D4 56 1F CC 5D 32 4E 7A 5B E7 40 0A 4A>)
(   5,<2024-04-08 08:22:32.609 -0300>,<Administrator>,<RMN300>,<TOPSPIN 1.3>,
      <abs ABSG = 5 
       data hash MD5: 32K
       7A BC 70 21 79 8D C8 12 92 F4 7E 55 24 84 D1 D9>)
##END=

$$ hash MD5
$$ 81 C1 9F 5D 04 5C E3 41 E7 52 7E 16 3D CD B2 D7
