# Supplementary material for: Palladium-Catalyzed Carbonylative Cyclization of 1-Alkynyl-2-iodo-d-glucal
Source: Org Lett. 2024 Sep 30;26(40):8621–5. doi: 10.1021/acs.orglett.4c03337 (PMC11474949; doi:10.1021/acs.orglett.4c03337)
Supplement: Supplementary file 1 — ol4c03337_si_001.zip [file ol4c03337_si_001.zip › FIDs/2h/13C/pdata/1/parm.txt]

Current Data Parameters
NAME           GEF-46-c                
EXPNO                 1                
PROCNO                1                

F2 - Acquisition Parameters
Date_          20240405                
Time              15.47                
INSTRUM           spect                
PROBHD   5 mm Multinucl                
PULPROG          zgpg30                
TD                16384                
SOLVENT           CDCl3                
NS                30720                
DS                    4                
SWH           17985.611 Hz             
FIDRES         1.097755 Hz             
AQ            0.4555252 sec            
RG              11585.2                
DW               27.800 usec           
DE                10.00 usec           
TE                303.0 K              
D1           0.20000000 sec            
d11          0.03000000 sec            
DELTA        0.10000000 sec            
TD0                   1                

======== CHANNEL f1 ========
NUC1                13C                
P1                13.00 usec           
PL1               -3.91 dB             
SFO1         75.4752953 MHz            

======== CHANNEL f2 ========
CPDPRG2         waltz16                
NUC2                 1H                
PCPD2            100.00 usec           
PL2                2.20 dB             
PL12              22.88 dB             
PL13              20.08 dB             
SFO2        300.1312005 MHz            

F2 - Processing parameters
SI                32768                
SF           75.4677490 MHz            
WDW                  EM                
SSB                   0                
LB                 1.00 Hz             
GB                    0                
PC                 1.40                
