# Supplementary material for: Palladium-Catalyzed Carbonylative Cyclization of 1-Alkynyl-2-iodo-d-glucal
Source: Org Lett. 2024 Sep 30;26(40):8621–5. doi: 10.1021/acs.orglett.4c03337 (PMC11474949; doi:10.1021/acs.orglett.4c03337)
Supplement: Supplementary file 1 — ol4c03337_si_001.zip [file ol4c03337_si_001.zip › FIDs/2h/13C/pdata/1/peak.txt]

DU=G:/Bruker/topspin, USER=helio, NAME=GEF-46-c, EXPNO=1, PROCNO=1
F1=139.859ppm, F2=104.544ppm, MI=0.28cm, MAXI=6.27cm, PC=1.400
     #     ADDRESS            FREQUENCY         INTENSITY
                           [Hz]        [PPM]
     1     11406.5    10278.048     136.1913         1.02

     2     12269.7     9804.296     129.9137         2.38

     3     12335.3     9768.261     129.4362         2.29

     4     12919.5     9447.602     125.1873         2.35

     5     13422.0     9171.783     121.5325         0.56

     6     15425.1     8072.357     106.9643         2.52

     7     18493.1     6388.393      84.6506         0.67

     8     18804.5     6217.451      82.3855         0.64

     9     18919.1     6154.553      81.5521         2.50

    10     19487.9     5842.375      77.4155         5.99

    11     19546.1     5810.437      76.9923         6.05

    12     19604.3     5778.499      76.5691         5.87

    13     20572.1     5247.288      69.5302         2.51

    14     21059.5     4979.738      65.9850         2.50

    15     21647.7     4656.922      61.7074         2.52

    16     27635.5     1370.329      18.1578        13.45

    17     27642.5     1366.473      18.1067        20.00

    18     27653.2     1360.601      18.0289        17.57

    19     27662.5     1355.518      17.9616         1.21

    20     28411.2      944.590      12.5165         8.68

    21     28419.9      939.785      12.4528         1.48

    22     28432.4      932.910      12.3617         8.24

    23     28471.6      911.408      12.0768         8.17
