# Supplementary material for: Palladium-Catalyzed Carbonylative Cyclization of 1-Alkynyl-2-iodo-d-glucal
Source: Org Lett. 2024 Sep 30;26(40):8621–5. doi: 10.1021/acs.orglett.4c03337 (PMC11474949; doi:10.1021/acs.orglett.4c03337)
Supplement: Supplementary file 1 — ol4c03337_si_001.zip [file ol4c03337_si_001.zip › FIDs/2h/13C/pdata/1/peakrng]

P    #regions in PPM
# 2024-04-08 08:22:58 -0300  Administrator@rmn300
# low field   high field   mi   maxi
  139.85912667899288  104.54352780185589  0.285  6.268  # for region 1
  93.0834990271558  58.70341270305554  0.380  7.692  # for region 2
  27.12986403806551  6.548587871257192  1.122  20.625  # for region 3
