# Supplementary material for: Palladium-Catalyzed Carbonylative Cyclization of 1-Alkynyl-2-iodo-d-glucal
Source: Org Lett. 2024 Sep 30;26(40):8621–5. doi: 10.1021/acs.orglett.4c03337 (PMC11474949; doi:10.1021/acs.orglett.4c03337)
Supplement: Supplementary file 1 — ol4c03337_si_001.zip [file ol4c03337_si_001.zip › FIDs/2h/1H/pdata/1/auditp.txt]

##TITLE= Audit trail, TOPSPIN		Version 1.3
##JCAMPDX= 5.01
##ORIGIN= Bruker BioSpin GmbH
##OWNER= Administrator
$$ G:/Bruker/topspin/data/helio/nmr/GEF-46-h/1/pdata/1/auditp.txt
##AUDIT TRAIL=  $$ (NUMBER, WHEN, WHO, WHERE, VERSION, WHAT)
(   1,<2024-04-05 15:42:59.343 -0300>,<Administrator>,<RMN300>,<TOPSPIN 1.3>,
      <created by zg, POWCHK disabled, PULCHK disabled
       configuration hash MD5:
       76 FB 5F 01 7E CF 1F 95 AC DF B5 A9 DD 5D 33 02
       data hash MD5: 64K
       97 5F 45 22 51 AF 44 DF 90 B8 B9 98 54 29 E4 3B>)
(   2,<2024-04-05 15:43:02.109 -0300>,<Administrator>,<RMN300>,<TOPSPIN 1.3>,
      <Start of raw data processing
       efp LB = 0.3 FT_mod = 6 PKNL = 1 PHC0 = 90.58377 PHC1 = -32.81338 SI = 32K 
       data hash MD5: 32K
       6F 79 B8 2B A2 F2 95 AF 46 64 ED 03 0E 93 CA 48>)
(   3,<2024-04-05 15:43:05.531 -0300>,<Administrator>,<RMN300>,<TOPSPIN 1.3>,
      <apk 
       data hash MD5: 32K
       37 AA 23 10 0D 3D 5E 89 EB B8 12 99 D0 84 19 15>)
##END=

$$ hash MD5
$$ 34 93 22 97 35 9B D8 81 F9 6B 43 7C 56 0C 6F DB
