# Supplementary material for: Palladium-Catalyzed Carbonylative Cyclization of 1-Alkynyl-2-iodo-d-glucal
Source: Org Lett. 2024 Sep 30;26(40):8621–5. doi: 10.1021/acs.orglett.4c03337 (PMC11474949; doi:10.1021/acs.orglett.4c03337)
Supplement: Supplementary file 1 — ol4c03337_si_001.zip [file ol4c03337_si_001.zip › FIDs/2h/1H/pdata/1/integrals.txt]

   Current data set:
   NAME =	GEF-46-h	EXPNO =	1	PROCNO = 1
   USER =	helio	DU    =	G:/Bruker/topspin

   Number   Integrated Region     Integral
     1      7.563      7.423         1.27711
     2      7.387      7.203         2.15531
     3      7.185      7.062         1.08391
     4      5.347      5.206         1.00000
     5      4.415      4.248         1.58605
     6      4.195      3.993         4.19011
     7      3.993      3.790         1.42451
     8      1.574      0.906       106.05320
