# Supplementary material for: Palladium-Catalyzed Carbonylative Cyclization of 1-Alkynyl-2-iodo-d-glucal
Source: Org Lett. 2024 Sep 30;26(40):8621–5. doi: 10.1021/acs.orglett.4c03337 (PMC11474949; doi:10.1021/acs.orglett.4c03337)
Supplement: Supplementary file 1 — ol4c03337_si_001.zip [file ol4c03337_si_001.zip › FIDs/2h/1H/pdata/1/intrng]

A 1.0 #regions in PPM
# low field   high field  bias        slope
  7.563252706380362  7.422541028122122  -0.0  -0.0  # for region 1
  7.387363108557563  7.2026790308436235  -0.0  -0.0  # for region 2
  7.185090071061343  7.061967352585384  -0.0  -0.0  # for region 3
  5.347043773813093  5.2063320955548535  -0.0  -0.0  # for region 4
  4.414828905352257  4.247733787420598  -0.0  -0.0  # for region 5
  4.194966908073758  3.9926938705775394  -0.0  -0.0  # for region 6
  3.9926938705775394  3.7904208330813205  -0.0  -0.0  # for region 7
  1.574211900514052  0.9058314287874154  -0.0  -0.0  # for region 8
