# Supplementary material for: Palladium-Catalyzed Carbonylative Cyclization of 1-Alkynyl-2-iodo-d-glucal
Source: Org Lett. 2024 Sep 30;26(40):8621–5. doi: 10.1021/acs.orglett.4c03337 (PMC11474949; doi:10.1021/acs.orglett.4c03337)
Supplement: Supplementary file 1 — ol4c03337_si_001.zip [file ol4c03337_si_001.zip › FIDs/2h/1H/pdata/1/peak.txt]

DU=G:/Bruker/topspin, USER=helio, NAME=GEF-46-h, EXPNO=1, PROCNO=1
F1=7.864ppm, F2=6.968ppm, MI=0.06cm, MAXI=0.49cm, PC=1.000
     #     ADDRESS            FREQUENCY         INTENSITY
                           [Hz]        [PPM]
     1     14224.9     2246.875       7.4863         0.20

     2     14235.4     2244.882       7.4797         0.18

     3     14605.5     2175.164       7.2474         0.20

     4     14617.7     2172.847       7.2397         0.34

     5     14631.4     2170.266       7.2311         0.19

     6     14647.5     2167.244       7.2210         0.15

     7     14779.0     2142.467       7.1385         0.21

     8     14800.8     2138.354       7.1248         0.14

     9     17692.0     1593.728       5.3101         0.16

    10     17713.2     1589.741       5.2968         0.14

    11     19233.1     1303.392       4.3428         0.13

    12     19613.6     1231.720       4.1040         0.26

    13     19673.8     1220.383       4.0662         0.25

    14     19701.1     1215.247       4.0491         0.18

    15     19712.5     1213.089       4.0419         0.17

    16     19734.5     1208.968       4.0281         0.15

    17     19773.2     1201.663       4.0038         0.12

    18     19898.6     1178.028       3.9251         0.15

    19     19924.4     1173.186       3.9089         0.13

    20     19958.0     1166.844       3.8878         0.10

    21     19983.4     1162.078       3.8719         0.08

    22     24464.3      317.945       1.0594        15.00
