# Supplementary material for: Palladium-Catalyzed Carbonylative Cyclization of 1-Alkynyl-2-iodo-d-glucal
Source: Org Lett. 2024 Sep 30;26(40):8621–5. doi: 10.1021/acs.orglett.4c03337 (PMC11474949; doi:10.1021/acs.orglett.4c03337)
Supplement: Supplementary file 1 — ol4c03337_si_001.zip [file ol4c03337_si_001.zip › FIDs/2h/1H/pdata/1/peakrng]

P    #regions in PPM
# 2024-04-05 15:44:06 -0300  Administrator@rmn300
# low field   high field   mi   maxi
  7.86440422049048  6.967842648885616  0.058  0.491  # for region 1
  5.418350367525039  5.203955209097789  0.058  0.223  # for region 2
  4.5022983269722445  3.7226795690549728  0.049  0.353  # for region 3
  1.3740780608291916  0.8283449302871013  4.573  19.719  # for region 4
